# Supplementary material for: Beyond the Meat of the Matter: A Systematic Review and Meta-Analysis of the Hepatitis E Seroprevalence and Food-Borne Transmission Potential in the Balkans
Source: Viruses. 2026 Jul 2;18(7):736. doi: 10.3390/v18070736 (PMC13431552; doi:10.3390/v18070736)
Supplement: Supplementary file 1 [file viruses-18-00736-s001.zip]

Archive with 1 entries (1 files):
- viruses-4398805-supplementary.pdf
